# Supplementary material for: Adverse events following HPV vaccine reported to the Vaccine Adverse Event Reporting System
Source: PLoS One. 2026 Jun 17;21(6):e0351652. doi: 10.1371/journal.pone.0351652 (PMC13274858; doi:10.1371/journal.pone.0351652)
Supplement: S1 Table — (XLSX) [file pone.0351652.s001.xlsx]

## Sheet: Sheet1
PT	a	b	c	d	ROR(95%Cl)	PRR	XX	PRRL	PRRU	EBGM	EBGM05	IC	IC025	soc_name
syncope	8351	315079	50725	10815548	5.65 ( 5.52 - 5.79 )	5.53	26757.9	5.51	5.55	4.89	4.8	2.29	2.26	NERVOUS SYSTEM DISORDERS
loss of consciousness	4477	318953	31656	10834617	4.8 ( 4.66 - 4.96 )	4.75	11655.3	4.72	4.78	4.29	4.18	2.1	2.05	NERVOUS SYSTEM DISORDERS
pallor	3216	320214	23087	10843186	4.72 ( 4.55 - 4.9 )	4.68	8187.56	4.64	4.72	4.23	4.1	2.08	2.03	VASCULAR DISORDERS
fall	2180	321250	19456	10846817	3.78 ( 3.62 - 3.96 )	3.76	3987.42	3.72	3.81	3.49	3.36	1.8	1.74	INJURY, POISONING AND PROCEDURAL COMPLICATIONS
immediate post-injection reaction	2105	321325	15353	10850920	4.63 ( 4.42 - 4.85 )	4.61	5234.93	4.56	4.65	4.17	4.02	2.06	1.99	GENERAL DISORDERS AND ADMINISTRATION SITE CONDITIONS
abdominal pain	1813	321617	26064	10840209	2.34 ( 2.24 - 2.46 )	2.34	1299.8	2.29	2.38	2.25	2.16	1.17	1.1	GASTROINTESTINAL DISORDERS
presyncope	1422	322008	10626	10855647	4.51 ( 4.27 - 4.77 )	4.5	3413.07	4.44	4.55	4.08	3.9	2.03	1.95	NERVOUS SYSTEM DISORDERS
seizure	1251	322179	17146	10849127	2.46 ( 2.32 - 2.6 )	2.45	1003.46	2.39	2.51	2.35	2.24	1.23	1.15	NERVOUS SYSTEM DISORDERS
dyskinesia	978	322452	5360	10860913	6.15 ( 5.74 - 6.58 )	6.13	3552.97	6.06	6.2	5.34	5.04	2.42	2.32	NERVOUS SYSTEM DISORDERS
exposure during pregnancy	960	322470	8770	10857503	3.69 ( 3.45 - 3.94 )	3.68	1688.4	3.61	3.74	3.41	3.23	1.77	1.67	INJURY, POISONING AND PROCEDURAL COMPLICATIONS
head injury	930	322500	4563	10861710	6.86 ( 6.4 - 7.37 )	6.85	3859.64	6.78	6.92	5.86	5.52	2.55	2.45	INJURY, POISONING AND PROCEDURAL COMPLICATIONS
visual impairment	901	322529	13207	10853066	2.3 ( 2.15 - 2.46 )	2.29	615.09	2.22	2.36	2.21	2.09	1.14	1.04	EYE DISORDERS
loss of personal independence in daily activities	875	322555	12520	10853753	2.35 ( 2.2 - 2.52 )	2.35	633.7	2.28	2.42	2.26	2.13	1.18	1.08	SOCIAL CIRCUMSTANCES
disturbance in attention	796	322634	9972	10856301	2.69 ( 2.5 - 2.89 )	2.68	778.24	2.61	2.75	2.56	2.41	1.35	1.25	NERVOUS SYSTEM DISORDERS
unresponsive to stimuli	694	322736	10284	10855989	2.27 ( 2.1 - 2.45 )	2.27	460.94	2.19	2.34	2.19	2.05	1.13	1.02	NERVOUS SYSTEM DISORDERS
vaccine positive rechallenge	681	322749	4267	10862006	5.37 ( 4.95 - 5.82 )	5.36	2084.84	5.28	5.44	4.76	4.45	2.25	2.13	GENERAL DISORDERS AND ADMINISTRATION SITE CONDITIONS
postural orthostatic tachycardia syndrome	680	322750	1092	10865181	20.96 ( 19.05 - 23.07 )	20.92	7950.25	20.83	21.02	13.28	12.25	3.73	3.6	CARDIAC DISORDERS
memory impairment	660	322770	6469	10859804	3.43 ( 3.17 - 3.72 )	3.43	1030.44	3.35	3.51	3.2	3	1.68	1.56	NERVOUS SYSTEM DISORDERS
alopecia	657	322773	5006	10861267	4.42 ( 4.07 - 4.79 )	4.41	1531.79	4.33	4.49	4.01	3.75	2	1.89	SKIN AND SUBCUTANEOUS TISSUE DISORDERS
photophobia	650	322780	5739	10860534	3.81 ( 3.51 - 4.13 )	3.81	1208.13	3.72	3.89	3.52	3.29	1.82	1.7	EYE DISORDERS
epilepsy	595	322835	3992	10862281	5.01 ( 4.6 - 5.47 )	5.01	1661.47	4.92	5.09	4.49	4.18	2.17	2.04	NERVOUS SYSTEM DISORDERS
weight decreased	556	322874	8165	10858108	2.29 ( 2.1 - 2.5 )	2.29	377.65	2.2	2.37	2.21	2.05	1.14	1.02	INVESTIGATIONS
blood pressure decreased	553	322877	5628	10860645	3.31 ( 3.03 - 3.61 )	3.3	808.16	3.21	3.39	3.1	2.88	1.63	1.5	INVESTIGATIONS
depression	552	322878	5117	10861156	3.63 ( 3.32 - 3.96 )	3.62	947.26	3.54	3.71	3.37	3.13	1.75	1.62	PSYCHIATRIC DISORDERS
sensory disturbance	441	322989	4619	10861654	3.21 ( 2.91 - 3.54 )	3.21	611.95	3.11	3.31	3.02	2.78	1.59	1.45	NERVOUS SYSTEM DISORDERS
cognitive disorder	436	322994	3366	10862907	4.36 ( 3.94 - 4.81 )	4.35	996.85	4.25	4.45	3.97	3.65	1.99	1.84	NERVOUS SYSTEM DISORDERS
gaze palsy	393	323037	3358	10862915	3.94 ( 3.54 - 4.37 )	3.93	769.46	3.83	4.04	3.62	3.32	1.86	1.71	EYE DISORDERS
eye movement disorder	387	323043	3655	10862618	3.56 ( 3.21 - 3.95 )	3.56	643.59	3.45	3.66	3.31	3.03	1.73	1.57	EYE DISORDERS
autoimmune disorder	377	323053	2489	10863784	5.09 ( 4.57 - 5.68 )	5.09	1075.92	4.98	5.2	4.55	4.16	2.19	2.03	IMMUNE SYSTEM DISORDERS
paralysis	369	323061	4819	10861454	2.57 ( 2.32 - 2.86 )	2.57	329.64	2.47	2.68	2.46	2.25	1.3	1.14	NERVOUS SYSTEM DISORDERS
hyperventilation	362	323068	2584	10863689	4.71 ( 4.22 - 5.26 )	4.71	927.13	4.6	4.82	4.25	3.88	2.09	1.93	RESPIRATORY, THORACIC AND MEDIASTINAL DISORDERS
amenorrhoea	358	323072	3973	10862300	3.03 ( 2.72 - 3.38 )	3.03	446.05	2.92	3.14	2.86	2.61	1.52	1.36	REPRODUCTIVE SYSTEM AND BREAST DISORDERS
autonomic nervous system imbalance	353	323077	677	10865596	17.54 ( 15.42 - 19.95 )	17.52	3614.09	17.39	17.65	11.86	10.65	3.57	3.39	NERVOUS SYSTEM DISORDERS
amnesia	352	323078	4598	10861675	2.57 ( 2.31 - 2.87 )	2.57	314.3	2.46	2.68	2.46	2.25	1.3	1.14	NERVOUS SYSTEM DISORDERS
peripheral coldness	351	323079	4776	10861497	2.47 ( 2.22 - 2.75 )	2.47	285.94	2.36	2.58	2.37	2.16	1.24	1.08	VASCULAR DISORDERS
electroencephalogram	343	323087	4090	10862183	2.82 ( 2.53 - 3.15 )	2.82	371.19	2.71	2.93	2.68	2.44	1.42	1.26	INVESTIGATIONS
neurological examination normal	342	323088	1076	10865197	10.69 ( 9.46 - 12.07 )	10.68	2276.81	10.56	10.8	8.34	7.54	3.06	2.89	INVESTIGATIONS
incomplete course of vaccination	336	323094	4642	10861631	2.43 ( 2.18 - 2.72 )	2.43	264.26	2.32	2.54	2.34	2.13	1.22	1.06	INJURY, POISONING AND PROCEDURAL COMPLICATIONS
constipation	324	323106	4465	10861808	2.44 ( 2.18 - 2.73 )	2.44	256.31	2.33	2.55	2.34	2.13	1.23	1.06	GASTROINTESTINAL DISORDERS
multiple sclerosis	306	323124	2603	10863670	3.95 ( 3.51 - 4.45 )	3.95	603.29	3.83	4.07	3.64	3.3	1.86	1.69	NERVOUS SYSTEM DISORDERS
urinary incontinence	305	323125	3145	10863128	3.26 ( 2.9 - 3.67 )	3.26	435.3	3.14	3.38	3.06	2.77	1.61	1.44	RENAL AND URINARY DISORDERS
c-reactive protein normal	293	323137	2632	10863641	3.74 ( 3.32 - 4.22 )	3.74	529.41	3.62	3.86	3.47	3.13	1.79	1.62	INVESTIGATIONS
seizure like phenomena	288	323142	1330	10864943	7.28 ( 6.41 - 8.27 )	7.28	1281.54	7.15	7.4	6.16	5.54	2.62	2.44	NERVOUS SYSTEM DISORDERS
chronic fatigue syndrome	281	323149	1662	10864611	5.68 ( 5.01 - 6.45 )	5.68	927.09	5.55	5.81	5	4.5	2.32	2.14	GENERAL DISORDERS AND ADMINISTRATION SITE CONDITIONS
posture abnormal	280	323150	1573	10864700	5.98 ( 5.27 - 6.8 )	5.98	986.01	5.85	6.11	5.23	4.7	2.39	2.2	MUSCULOSKELETAL AND CONNECTIVE TISSUE DISORDERS
hyperacusis	277	323153	1893	10864380	4.92 ( 4.34 - 5.58 )	4.92	753.97	4.79	5.04	4.42	3.97	2.14	1.96	EAR AND LABYRINTH DISORDERS
orthostatic intolerance	272	323158	176	10866097	51.97 ( 42.99 - 62.82 )	51.92	5336.86	51.73	52.11	21.01	17.92	4.39	4.17	NERVOUS SYSTEM DISORDERS
paraparesis	272	323158	339	10865934	26.98 ( 23 - 31.65 )	26.96	3772.13	26.8	27.12	15.4	13.48	3.95	3.73	NERVOUS SYSTEM DISORDERS
dizziness postural	267	323163	2477	10863796	3.62 ( 3.19 - 4.11 )	3.62	457.47	3.5	3.75	3.37	3.03	1.75	1.57	NERVOUS SYSTEM DISORDERS
haemoglobin normal	265	323165	3030	10863243	2.94 ( 2.59 - 3.33 )	2.94	311.69	2.81	3.06	2.78	2.5	1.48	1.29	INVESTIGATIONS
systemic lupus erythematosus	261	323169	1333	10864940	6.58 ( 5.76 - 7.52 )	6.58	1032.6	6.45	6.71	5.66	5.07	2.5	2.31	MUSCULOSKELETAL AND CONNECTIVE TISSUE DISORDERS
wheelchair user	260	323170	728	10865545	12.01 ( 10.42 - 13.84 )	12	1931.72	11.86	12.14	9.1	8.09	3.19	2.99	SOCIAL CIRCUMSTANCES
tonic clonic movements	257	323173	508	10865765	17.01 ( 14.64 - 19.76 )	17	2569.61	16.85	17.15	11.62	10.25	3.54	3.33	NERVOUS SYSTEM DISORDERS
nervous system disorder	251	323179	3419	10862854	2.47 ( 2.17 - 2.81 )	2.47	203.95	2.34	2.59	2.37	2.13	1.24	1.05	NERVOUS SYSTEM DISORDERS
ultrasound scan abnormal	249	323181	2191	10864082	3.82 ( 3.35 - 4.36 )	3.82	465.19	3.69	3.95	3.53	3.16	1.82	1.63	INVESTIGATIONS
adverse event	244	323186	2770	10863503	2.96 ( 2.6 - 3.38 )	2.96	291	2.83	3.09	2.8	2.51	1.49	1.29	GENERAL DISORDERS AND ADMINISTRATION SITE CONDITIONS
fibromyalgia	244	323186	1886	10864387	4.35 ( 3.81 - 4.97 )	4.35	556.79	4.21	4.48	3.96	3.54	1.99	1.79	MUSCULOSKELETAL AND CONNECTIVE TISSUE DISORDERS
blindness	243	323187	3505	10862768	2.33 ( 2.05 - 2.65 )	2.33	172.44	2.2	2.46	2.24	2.01	1.17	0.97	EYE DISORDERS
electroencephalogram abnormal	241	323189	1814	10864459	4.47 ( 3.9 - 5.11 )	4.46	571.85	4.33	4.6	4.06	3.63	2.02	1.82	INVESTIGATIONS
antinuclear antibody negative	231	323199	1282	10864991	6.06 ( 5.27 - 6.97 )	6.05	825.89	5.91	6.19	5.28	4.7	2.4	2.2	INVESTIGATIONS
muscle rigidity	231	323199	1303	10864970	5.96 ( 5.18 - 6.86 )	5.96	809.31	5.82	6.1	5.21	4.63	2.38	2.18	MUSCULOSKELETAL AND CONNECTIVE TISSUE DISORDERS
caesarean section	226	323204	757	10865516	10.04 ( 8.65 - 11.64 )	10.03	1415.07	9.88	10.18	7.95	7.02	2.99	2.78	SURGICAL AND MEDICAL PROCEDURES
red blood cell sedimentation rate normal	225	323205	2028	10864245	3.73 ( 3.25 - 4.28 )	3.73	404.28	3.59	3.87	3.46	3.08	1.79	1.59	INVESTIGATIONS
anogenital warts	214	323216	26	10866247	276.71 ( 184.18 - 415.74 )	276.53	6364.72	276.12	276.94	30.85	21.94	4.95	4.68	NEOPLASMS BENIGN, MALIGNANT AND UNSPECIFIED (INCL CYSTS AND POLYPS)
stress	204	323226	1968	10864305	3.48 ( 3.02 - 4.02 )	3.48	327.18	3.34	3.63	3.25	2.88	1.7	1.49	PSYCHIATRIC DISORDERS
abortion induced	203	323227	159	10866114	42.92 ( 34.87 - 52.82 )	42.89	3648.45	42.69	43.1	19.4	16.31	4.28	4.03	SURGICAL AND MEDICAL PROCEDURES
foetal disorder	195	323235	424	10865849	15.46 ( 13.05 - 18.32 )	15.45	1805.46	15.28	15.62	10.9	9.46	3.45	3.21	PREGNANCY, PUERPERIUM AND PERINATAL CONDITIONS
altered state of consciousness	187	323243	2342	10863931	2.68 ( 2.31 - 3.11 )	2.68	182.8	2.53	2.83	2.56	2.26	1.36	1.14	NERVOUS SYSTEM DISORDERS
borrelia test negative	184	323246	895	10865378	6.91 ( 5.9 - 8.1 )	6.91	771.1	6.75	7.07	5.9	5.17	2.56	2.33	INVESTIGATIONS
pharyngeal oedema	182	323248	2253	10864020	2.71 ( 2.33 - 3.16 )	2.71	182.32	2.56	2.87	2.59	2.28	1.37	1.15	RESPIRATORY, THORACIC AND MEDIASTINAL DISORDERS
rheumatoid factor negative	179	323251	848	10865425	7.1 ( 6.04 - 8.34 )	7.09	773.49	6.93	7.25	6.03	5.27	2.59	2.36	INVESTIGATIONS
skin papilloma	178	323252	183	10866090	32.7 ( 26.6 - 40.19 )	32.68	2771.1	32.47	32.89	17.06	14.35	4.09	3.83	NEOPLASMS BENIGN, MALIGNANT AND UNSPECIFIED (INCL CYSTS AND POLYPS)
sensory loss	175	323255	2215	10864058	2.66 ( 2.28 - 3.1 )	2.65	167.27	2.5	2.81	2.53	2.23	1.34	1.12	NERVOUS SYSTEM DISORDERS
antinuclear antibody positive	174	323256	1182	10865091	4.95 ( 4.22 - 5.8 )	4.95	477.51	4.79	5.1	4.44	3.89	2.15	1.92	INVESTIGATIONS
cervix carcinoma	171	323259	35	10866238	164.23 ( 114.16 - 236.26 )	164.15	4711.13	163.78	164.51	28.72	21.18	4.84	4.55	NEOPLASMS BENIGN, MALIGNANT AND UNSPECIFIED (INCL CYSTS AND POLYPS)
mydriasis	168	323262	1173	10865100	4.81 ( 4.1 - 5.66 )	4.81	443.8	4.65	4.97	4.33	3.79	2.12	1.88	EYE DISORDERS
disability	167	323263	832	10865441	6.75 ( 5.71 - 7.97 )	6.74	680.44	6.58	6.91	5.78	5.03	2.53	2.29	SOCIAL CIRCUMSTANCES
dysuria	166	323264	2053	10864220	2.72 ( 2.32 - 3.18 )	2.72	166.62	2.56	2.87	2.59	2.27	1.37	1.14	RENAL AND URINARY DISORDERS
acne	164	323266	1705	10864568	3.23 ( 2.75 - 3.79 )	3.23	230.6	3.07	3.39	3.04	2.65	1.6	1.37	SKIN AND SUBCUTANEOUS TISSUE DISORDERS
optic neuritis	163	323267	1560	10864713	3.51 ( 2.99 - 4.13 )	3.51	264.99	3.35	3.67	3.27	2.86	1.71	1.47	NERVOUS SYSTEM DISORDERS
surgery	161	323269	1903	10864370	2.84 ( 2.42 - 3.34 )	2.84	177.31	2.68	3	2.7	2.36	1.43	1.2	SURGICAL AND MEDICAL PROCEDURES
tilt table test positive	156	323274	69	10866204	75.99 ( 57.24 - 100.89 )	75.96	3538.87	75.68	76.24	23.99	18.92	4.58	4.28	INVESTIGATIONS
weight increased	155	323275	1986	10864287	2.62 ( 2.23 - 3.09 )	2.62	144.31	2.46	2.79	2.5	2.18	1.32	1.09	INVESTIGATIONS
monoplegia	154	323276	2113	10864160	2.45 ( 2.08 - 2.88 )	2.45	123.04	2.29	2.61	2.35	2.05	1.23	0.99	NERVOUS SYSTEM DISORDERS
thyroid function test normal	153	323277	688	10865585	7.47 ( 6.27 - 8.91 )	7.47	701.64	7.3	7.65	6.29	5.44	2.65	2.4	INVESTIGATIONS
infectious mononucleosis	152	323278	421	10865852	12.14 ( 10.08 - 14.61 )	12.13	1140.58	11.94	12.32	9.18	7.86	3.2	2.94	INFECTIONS AND INFESTATIONS
post vaccination syndrome	149	323281	703	10865570	7.12 ( 5.97 - 8.5 )	7.12	646.88	6.94	7.3	6.05	5.22	2.6	2.34	INJURY, POISONING AND PROCEDURAL COMPLICATIONS
visual acuity reduced	149	323281	1160	10865113	4.32 ( 3.64 - 5.12 )	4.32	336.37	4.14	4.49	3.94	3.41	1.98	1.73	EYE DISORDERS
complex regional pain syndrome	148	323282	254	10866019	19.58 ( 15.99 - 23.99 )	19.58	1648.43	19.37	19.78	12.74	10.75	3.67	3.39	NERVOUS SYSTEM DISORDERS
face injury	148	323282	718	10865555	6.93 ( 5.8 - 8.27 )	6.93	622.13	6.75	7.1	5.91	5.1	2.56	2.31	INJURY, POISONING AND PROCEDURAL COMPLICATIONS
ovarian cyst	145	323285	516	10865757	9.44 ( 7.86 - 11.36 )	9.44	854.3	9.26	9.63	7.59	6.51	2.92	2.66	REPRODUCTIVE SYSTEM AND BREAST DISORDERS
blood thyroid stimulating hormone normal	141	323289	1279	10864994	3.7 ( 3.11 - 4.41 )	3.7	250.7	3.53	3.88	3.44	2.97	1.78	1.53	INVESTIGATIONS
walking aid user	135	323295	1551	10864722	2.93 ( 2.45 - 3.49 )	2.92	157.28	2.75	3.1	2.77	2.39	1.47	1.21	SOCIAL CIRCUMSTANCES
demyelination	134	323296	1021	10865252	4.41 ( 3.68 - 5.28 )	4.41	312.3	4.23	4.59	4.01	3.45	2	1.74	NERVOUS SYSTEM DISORDERS
shock	132	323298	1647	10864626	2.69 ( 2.26 - 3.22 )	2.69	130.05	2.52	2.87	2.57	2.21	1.36	1.1	VASCULAR DISORDERS
cervical conisation	132	323298	5	10866268	887.32 ( 363.3 - 2167.22 )	886.96	4263.37	886.07	887.85	33.33	15.79	5.06	4.71	SURGICAL AND MEDICAL PROCEDURES
liver function test normal	131	323299	1016	10865257	4.33 ( 3.61 - 5.2 )	4.33	297.41	4.15	4.51	3.95	3.39	1.98	1.72	INVESTIGATIONS
ultrasound abdomen normal	129	323301	837	10865436	5.18 ( 4.3 - 6.23 )	5.18	376.84	4.99	5.36	4.62	3.96	2.21	1.94	INVESTIGATIONS
henoch-schonlein purpura	128	323302	799	10865474	5.38 ( 4.47 - 6.49 )	5.38	393.68	5.2	5.57	4.78	4.09	2.26	1.98	SKIN AND SUBCUTANEOUS TISSUE DISORDERS
photosensitivity reaction	128	323302	1022	10865251	4.21 ( 3.5 - 5.06 )	4.21	278.21	4.02	4.39	3.85	3.3	1.95	1.68	SKIN AND SUBCUTANEOUS TISSUE DISORDERS
